# Supplementary material for: Synergistic Effect of SiO2 and Fe3O4 Nanoparticles in Autophagy Modulation
Source: Nanomaterials (Basel). 2024 Jun 15;14(12):1033. doi: 10.3390/nano14121033 (PMC11207018; doi:10.3390/nano14121033)
Supplement: Supplementary file 1 [file nanomaterials-14-01033-s001.zip]

Archive with 1 entries (1 files):
- nanomaterials-3039119-supplementary.pdf
